# Supplementary material for: Preliminary Study Using Wearable Near-Infrared Spectroscopy for Continuous Monitoring of Hemodynamics Through the Carotid Artery
Source: Biosensors (Basel). 2025 Aug 20;15(8):549. doi: 10.3390/bios15080549 (PMC12384115; doi:10.3390/bios15080549)
Supplement: Supplementary file 1 [file biosensors-15-00549-s001.zip]

Archive with 1 entries (1 files):
- biosensors-3810593-supplementary.pdf
